# Supplementary material for: Accuracy of Three-Dimensionally Printed, Patient-Specific Drill Guides for Implant Placement in Canine Cervical Vertebrae: A Cadaveric Study
Source: Vet Sci. 2025 Dec 12;12(12):1190. doi: 10.3390/vetsci12121190 (PMC12737624; doi:10.3390/vetsci12121190)
Supplement: Supplementary file 1 [file vetsci-12-01190-s001.zip]

Archive with 1 entries (1 files):
- vetsci-3927116-supplementary.pdf
